# Supplementary material for: The Diet Quality and Nutrition Inadequacy of Pre-Frail Older Adults in New Zealand
Source: Nutrients. 2021 Jul 13;13(7):2384. doi: 10.3390/nu13072384 (PMC8308886; doi:10.3390/nu13072384)
Supplement: Supplementary file 1 [file nutrients-13-02384-s001.zip]

Archive with 1 entries (1 files):
- nutrients-1280775-supplementary.pdf
